# Supplementary material for: COVID-19 Related Traumatic Distress in Psychotherapy Patients during the Pandemic: The Role of Attachment, Working Alliance, and Therapeutic Agency
Source: Brain Sci. 2021 Sep 28;11(10):1288. doi: 10.3390/brainsci11101288 (PMC8533688; doi:10.3390/brainsci11101288)
Supplement: Supplementary file 1 [file brainsci-11-01288-s001.zip]

Archive with 1 entries (1 files):
- brainsci-1334150-supplementary.pdf
